# Supplementary material for: Robust single-nucleus RNA sequencing reveals depot-specific cell population dynamics in adipose tissue remodeling during obesity
Source: eLife. 2025 Jan 13;13:RP97981. doi: 10.7554/eLife.97981 (PMC11729396; doi:10.7554/eLife.97981)
Supplement: Source code 2. [file elife-97981-code2.zip]

Archive with 1 entries (1 files):
- eLife-VOR-TR-2024-97981/Source Code 2.R
